# Supplementary material for: Valorization of Silicon-Rich Solid Waste into Highly Active Silicate Adsorbents for Heavy Metal Removal
Source: Toxics. 2025 Dec 9;13(12):1062. doi: 10.3390/toxics13121062 (PMC12737291; doi:10.3390/toxics13121062)
Supplement: Supplementary file 1 [file toxics-13-01062-s001.zip]

Archive with 1 entries (1 files):
- toxics-3993359-supplementary.pdf
